# Supplementary material for: Outcomes of Budesonide as a Treatment Option for Immune Checkpoint Inhibitor-Related Colitis in Patients with Cancer
Source: Cancers (Basel). 2024 May 18;16(10):1919. doi: 10.3390/cancers16101919 (PMC11120342; doi:10.3390/cancers16101919)
Supplement: Supplementary file 1 [file cancers-16-01919-s001.zip]

Archive with 1 entries (1 files):
- cancers-2969618-supplementary.pdf
